# Supplementary material for: Concurrent Measurement of Mitochondrial DNA Copy Number and ATP Concentration in Single Bovine Oocytes
Source: Methods Protoc. 2021 Dec 7;4(4):88. doi: 10.3390/mps4040088 (PMC8708932; doi:10.3390/mps4040088)
Supplement: Supplementary file 1 [file mps-04-00088-s001.zip]

Archive with 7 entries (6 files):
- Supplementary_Files/
- Supplementary_Files/Table_S1_Pertinent_information_for_PCR_assays.xlsx
- __MACOSX/Supplementary_Files/._Table_S1_Pertinent_information_for_PCR_assays.xlsx
- Supplementary_Files/.DS_Store
- __MACOSX/Supplementary_Files/._.DS_Store
- Supplementary_Files/Table_S2_Data_for validation_and_comparison_of_germinal_vesicle_and_metaphase_two_oocytes.xlsx
- __MACOSX/Supplementary_Files/._Table_S2_Data_for validation_and_comparison_of_germinal_vesicle_and_metaphase_two_oocytes.xlsx
