# Supplementary material for: Concurrent Measurement of Mitochondrial DNA Copy Number and ATP Concentration in Single Bovine Oocytes
Source: Methods Protoc. 2021 Dec 7;4(4):88. doi: 10.3390/mps4040088 (PMC8708932; doi:10.3390/mps4040088)
Supplement: Supplementary file 1 [file mps-04-00088-s001.zip › Supplementary_Files/Table_S1_Pertinent_information_for_PCR_assays.xlsx]

## Sheet: S1A_qPCR_recipe
Table S1A. Recipe used during TaqMan qPCR analysis
Ingredient	Amount per Reaction
Fast Advanced Master Mix	10 μl
TaqMan Custom Assay	1 μl
Oocyte Lysate or Standard	9 μl

## Sheet: S1B_PCR_and_qPCR_settings
Table S1B. Settings used to generate the mitochondrial DNA PCR product and perform the TaqMan qPCR assay
Temperature (°C)	Time	Cycle Number
94	2 minutes	1
94	10 seconds	40
57	15 seconds
72	12 seconds

## Sheet: S1C_PCR_recipe
Table S1C. Recipe to produce mitochondrial DNA PCR product for standard curve
Ingredient	Amount per Reaction
Accustart II PCR SuperMix	12.5 μl
Forward Primer (5 μM)	0.5 μl
Reverse Primer (5 μM)	0.5 μl
Oocytse Lysate	11.5 μl
