# Supplementary material for: Concurrent Measurement of Mitochondrial DNA Copy Number and ATP Concentration in Single Bovine Oocytes
Source: Methods Protoc. 2021 Dec 7;4(4):88. doi: 10.3390/mps4040088 (PMC8708932; doi:10.3390/mps4040088)
Supplement: Supplementary file 1 [file mps-04-00088-s001.zip › Supplementary_Files/Table_S2_Data_for validation_and_comparison_of_germinal_vesicle_and_metaphase_two_oocytes.xlsx]

## Sheet: S2A_ATP_validation_data
Table S2A. Data for the ATP vaidation experiment
Sample_ID	Assay	Quarter_1	Quarter_2	Quarter_3	Quarter_4
1	ATP	6023	5573	5633	5443
2	ATP	4252	3996	4166	3721
3	ATP	4689	4833	4460	4741
4	ATP	3810	3817	3489	3440
5	ATP	3056	3064	2794	3058

## Sheet: S2B_mtDNA_validation_data
Table S2B. Data for the mtDNA validation experiment
Sample_ID	Assay	Quarter_1	Quarter_2	Quarter_3	Quarter_4
6	mtDNA	21.085	20.117	20.998	20.141
7	mtDNA	23.485	23.779	23.347	23.345
8	mtDNA	21.461	21.102	21.337	21.432
9	mtDNA	22.043	22.195	21.971	20.621
10	mtDNA	20.967	20.94	20.164	20.711
11	mtDNA	21.062	21.003	20.918	21.014

## Sheet: S2C_GV_vs_MII_data
Table S2C. Data for the comparison of GV and MII stage oocyte ATP and mtDNA levels
Sample_ID	Dev_stage	mtDNA_Copy_Number	ATP_uM	ATP_pg
GV1*	GV	591.378	0.00026575
GV2	GV	22873.5	0.050318	1020.81
GV3*	GV	909.722	-5.925e-05
GV4	GV	24325.9	0.0366452	743.43
GV5	GV	12478.5	0.02738	555.464
GV6	GV	272781	0.0408111	827.942
GV7	GV	1.1682e+06	0.0256633	520.636
GV8	GV	619052	0.0292008	592.402
GV9	GV	743959	0.0346021	701.979
GV10	GV	424954	0.0322633	654.532
GV11	GV	215496	0.00731505	148.402
GV12	GV	306731	0.0324443	658.204
GV13	GV	150992	0.0274998	557.894
GV14	GV	1.93274e+06	0.0261568	530.648
GV15	GV	485810	0.0321363	651.956
MII1	MII	568980	0.0606968	1231.37
MII2	MII	789797	0.0516365	1047.56
MII3	MII	385590	0.065037	1319.42
MII4	MII	72269.9	0.077505	1572.36
MII5	MII	2.03457e+06	0.0471985	957.526
MII6	MII	955256	0.0713718	1447.93
MII7**	MII	4.01917e+06	0.0900371	1826.6
MII8	MII	1.6791e+06	0.0762238	1546.37
MII9	MII	2.10458e+06	0.0611988	1241.55
MII10	MII	984201	0.0775408	1573.09
MII11	MII	842516	0.0666131	1351.39
MII12	MII	377301	0.0547848	1111.43
MII13	MII	196835	0.0704628	1429.49
MII14***	MII	Undetermined	0.0891223	1808.04
MII15	MII	3.14166e+06	0.0695801	1411.58
* Removed from analysis because the ATP luminescence values were outside the standard curve. ATP (pg) was not calculated.
** Removed from analysis because the mtDNA value was outside the range of the standard curve.
*** Removed from analysis because the mtDNA value was undetermined.
